# Supplementary material for: SDM: a server for predicting effects of mutations on protein stability
Source: Nucleic Acids Res. 2017 May 19;45(Web Server issue):W229–35. doi: 10.1093/nar/gkx439 (PMC5793720; doi:10.1093/nar/gkx439)
Supplement: Supplementary Data [file gkx439_supp.zip]

Archive with 7 entries (7 files):
- nar-00456-web-b-2017-File006.doc
- nar-00456-web-b-2017-File007.doc
- nar-00456-web-b-2017-File008.doc
- nar-00456-web-b-2017-File009.tif
- nar-00456-web-b-2017-File010.tif
- nar-00456-web-b-2017-File011.tif
- nar-00456-web-b-2017-File012.doc
